# Supplementary material for: Analysis of tirzepatide in the US FDA adverse event reporting system (FAERS): a focus on overall patient population and sex-specific subgroups
Source: Front Pharmacol. 2024 Nov 6;15:1463657. doi: 10.3389/fphar.2024.1463657 (PMC11576270; doi:10.3389/fphar.2024.1463657)
Supplement: Supplementary file 1 [file Table2.xlsx]

## Sheet: Sheet 1
System Organ Class	Case reports	min	max	median	iqr	q1	q3	mean	sd	se
Gastrointestinal Disorders	873	1	919	9	40	2	42	51.0435	102.902	3.4827
General Disorders And Administration Site Conditions	777	1	579	28	79	7	86	62.879	85.0485	3.0511
Injury, Poisoning And Procedural Complications	647	1	634	33	90	7	97	76.1917	98.9437	3.88988
Nervous System Disorders	215	1	440	18	82	3	85	61.7302	95.6239	6.52149
Investigations	207	1	728	15	90	5	95	68.0966	98.6669	6.85782
Metabolism And Nutrition Disorders	203	1	361	14	36.5	3	39.5	37.6158	61.671	4.32845
Musculoskeletal And Connective Tissue Disorders	146	1	326	9	34	1	35	35.4726	62.8829	5.20423
Psychiatric Disorders	143	1	579	28	83	7	90	61.3636	89.6601	7.49776
Skin And Subcutaneous Tissue Disorder	127	1	989	15	61	2	63	54.189	111.275	9.87408
Infections And Infestations	75	1	334	19	94	8	102	58.0267	71.288	8.23162
Renal And Urinary Disorders	57	1	258	21	67	6	73	57.8246	75.1682	9.95627
Hepatobiliary Disorders	56	1	857	35.5	149.25	4.75	154	142.696	233.997	31.2692
Respiratory, Thoracic And Mediastinal Disorders	56	1	231	16	29	5.75	34.75	41.2679	57.6022	7.69742
Eye Disorders	44	1	579	21	45.5	6	51.5	53.0455	95.2995	14.3669
Cardiac Disorders	40	1	579	13	39.25	3.75	43	46.45	100.93	15.9584
Vascular Disorders	29	1	343	31	86	3	89	57.8276	75.0319	13.9331
Reproductive System And Breast Disorders	24	2	338	13	18	7	25	39.75	72.538	14.8068
Immune System Disorders	17	1	235	8	64	1	65	47.0588	73.7347	17.8833
Ear And Labyrinth Disorders	16	1	219	13	128.5	5.5	134	70.1875	87.982	21.9955
Surgical And Medical Procedures	16	1	300	44	86.25	12.75	99	76.625	93.2108	23.3027
Neoplasms Benign, Malignant And Unspecified (Incl Cysts And Polyps)	15	5	564	144	245	67	312	198.533	181.246	46.7976
Blood And Lymphatic System Disorders	11	1	267	21	129.5	2	131.5	69.1818	94.7067	28.5552
Social Circumstances	11	2	136	35	78.5	11.5	90	47	46.2342	13.9401
