# Supplementary material for: Analysis of tirzepatide in the US FDA adverse event reporting system (FAERS): a focus on overall patient population and sex-specific subgroups
Source: Front Pharmacol. 2024 Nov 6;15:1463657. doi: 10.3389/fphar.2024.1463657 (PMC11576270; doi:10.3389/fphar.2024.1463657)
Supplement: Supplementary file 2 [file Table1.xlsx]

## Sheet: Sheet1
System Organ Class	PT	Case reports	ROR(95%Cl)	PRR(χ2 )	EBGM(EBGM05)	IC(IC025)				pt_name_cn	adj.P
Injury, Poisoning And Procedural Complications	Incorrect Dose Administered*	10548	47.1216436489522 ( 46.0437349650796 - 48.2247867568273 )	40.9408394663941 ( 314002.67737102 )	31.3839587030267 ( 30.7821277319292 )	4.971955437028 ( 3.30598707480977 )				给用了不正确的剂量	0
General Disorders And Administration Site Conditions	Injection Site Pain*	5717	18.459314221349 ( 17.940188528185 - 18.9934615785762 )	17.1911793032515 ( 77376.7723385982 )	15.3022138914055 ( 14.9412980856256 )	3.93566848892243 ( 2.26970581749887 )				注射部位痛	0
Gastrointestinal Disorders	Nausea	4358	5.20362492650641 ( 5.04428225308668 - 5.36800103903574 )	4.97087943762679 ( 13469.864689072 )	4.82481038680316 ( 4.70087609976701 )	2.27047224613326 ( 0.604539474292042 )				恶心	0
General Disorders And Administration Site Conditions	Injection Site Haemorrhage*	2554	30.4881795721945 ( 29.1890400633705 - 31.8451409024872 )	29.5313404078268 ( 57459.3893954834 )	24.25518057859 ( 23.3873197093778 )	4.60022101525153 ( 2.93412842863334 )				注射部位出血	0
Injury, Poisoning And Procedural Complications	Extra Dose Administered*	2222	49.6990008971108 ( 47.3126390444231 - 52.2057264202042 )	48.3242177692569 ( 75157.3079751572 )	35.5114467343734 ( 34.0790076154248 )	5.1502122317596 ( 3.48399614280165 )				给用了额外剂量	0
General Disorders And Administration Site Conditions	Injection Site Erythema*	1813	18.6532878050128 ( 17.7495587699773 - 19.6030307257652 )	18.2466633508077 ( 25957.9465771645 )	16.1262103021833 ( 15.4698380748198 )	4.01133553644231 ( 2.34525441920509 )				注射部位红斑	0
Metabolism And Nutrition Disorders	Decreased Appetite	1250	4.19905724961395 ( 3.96737415463867 - 4.44426996251915 )	4.14825275765591 ( 2905.79487864659 )	4.05101723810981 ( 3.86313355158113 )	2.01828422407214 ( 0.352310804771491 )				食欲减退	0
Gastrointestinal Disorders	Constipation	1215	4.48265780640997 ( 4.23169402519118 - 4.7485051824985 )	4.42889806514726 ( 3130.50446002727 )	4.31606565312348 ( 4.1129348306454 )	2.1097168103114 ( 0.44373745698594 )				便秘	0
General Disorders And Administration Site Conditions	Injection Site Bruising*	1141	14.9772989245517 ( 14.0820378566419 - 15.9294759294782 )	14.77468047616 ( 13173.6980860875 )	13.3705072944126 ( 12.6984343823008 )	3.74098229908071 ( 2.07484740574228 )				注射部位青肿	0
Investigations	Blood Glucose Increased*	1016	6.73421198853072 ( 6.3202746889983 - 7.17525951607941 )	6.66019395549366 ( 4658.82154558296 )	6.38466899100623 ( 6.0546027158284 )	2.67461182628468 ( 1.00858043522265 )				血葡萄糖升高	0
General Disorders And Administration Site Conditions	Injection Site Pruritus*	969	16.1336089943067 ( 15.0868342340327 - 17.2530124705691 )	15.947298905176 ( 12104.3689030893 )	14.3158579681276 ( 13.5344448590329 )	3.83954223041995 ( 2.17334914416953 )				注射部位瘙痒	0
Injury, Poisoning And Procedural Complications	Accidental Underdose*	803	58.1061300323087 ( 53.459080336924 - 63.1571348787225 )	57.5235328729142 ( 30938.0158882938 )	40.1997172633913 ( 37.4914995040832 )	5.32911344942247 ( 3.66224865975399 )				意外用药剂量不足	0
Gastrointestinal Disorders	Eructation	716	43.6343024542253 ( 40.0851001786012 - 47.4977570764114 )	43.2464716759605 ( 22185.9537354584 )	32.7106048281765 ( 30.4690582294183 )	5.03168653038704 ( 3.36490501645318 )				嗳气	0
General Disorders And Administration Site Conditions	Injection Site Mass*	608	13.3090790560566 ( 12.2401817301889 - 14.4713198892702 )	13.2139968547343 ( 6235.48766088007 )	12.0883169869643 ( 11.2704705902829 )	3.59554149219743 ( 1.92925113188476 )				注射部位肿块	0
Gastrointestinal Disorders	Dyspepsia	559	5.11561003232832 ( 4.69970953890637 - 5.5683156131704 )	5.08638088726325 ( 1768.71770733342 )	4.93270173521938 ( 4.59484555968063 )	2.3023780547905 ( 0.636298282495749 )				消化不良	0
General Disorders And Administration Site Conditions	Injection Site Swelling*	524	6.44286676435517 ( 5.90020389101989 - 7.03544028476905 )	6.40663169658078 ( 2281.17465217822 )	6.15299919801244 ( 5.71627933253149 )	2.62128980449674 ( 0.955154451614963 )				注射部位肿胀	0
General Disorders And Administration Site Conditions	Injection Site Rash*	503	15.428725260751 ( 14.0632681885045 - 16.9267598385359 )	15.3365178054575 ( 6033.30235962818 )	13.825355094614 ( 12.7938991235585 )	3.78924463044027 ( 2.12280950110986 )				注射部位皮疹	0
General Disorders And Administration Site Conditions	Injection Site Injury*	470	85.5902886805976 ( 76.1799541696954 - 96.1630601681594 )	85.0851757892257 ( 23619.9996678942 )	51.8471332148472 ( 47.0326599147937 )	5.69619231514931 ( 4.02818211426774 )				注射部位损伤	0
General Disorders And Administration Site Conditions	Injection Site Urticaria*	455	16.5179456258572 ( 14.9794833750261 - 18.2144150681232 )	16.4282408201176 ( 5856.02897896134 )	14.6992138316561 ( 13.5446262184867 )	3.87766709134349 ( 2.21114020459839 )				注射部位荨麻疹	0
Investigations	Blood Glucose Decreased	433	12.1898640655054 ( 11.043829572013 - 13.4548242497384 )	12.1283063074014 ( 4046.39799690193 )	11.1797715374989 ( 10.2932955386353 )	3.48281880139716 ( 1.81641539781112 )				血葡萄糖降低	0
General Disorders And Administration Site Conditions	Injury Associated With Device*	402	12.1806463420529 ( 10.9945493041797 - 13.4947000741324 )	12.1235427995614 ( 3754.95539362794 )	11.1757547102388 ( 10.2576554168213 )	3.48230035626943 ( 1.81585923801018 )				装置相关损伤	0
General Disorders And Administration Site Conditions	Hunger*	402	31.4505040579549 ( 28.199745464932 - 35.0759976443576 )	31.2949824897768 ( 9506.21274558877 )	25.4229559898297 ( 23.2048908162853 )	4.66805988069567 ( 3.00094438769266 )				饥饿感	0
Injury, Poisoning And Procedural Complications	Product Administered At Inappropriate Site*	393	12.3651560807701 ( 11.1473957571629 - 13.7159465970838 )	12.3084097163978 ( 3732.02620849464 )	11.3314466435149 ( 10.3898765841096 )	3.50226015129692 ( 1.83579937144094 )				产品应用部位不当	0
Gastrointestinal Disorders	Flatulence	380	6.00138362640359 ( 5.41363870827101 - 6.6529385081126 )	5.97723770113319 ( 1507.04079984549 )	5.75871080033243 ( 5.28288613248428 )	2.52574587240691 ( 0.859545537067027 )				肠胃气胀	0
Gastrointestinal Disorders	Pancreatitis	307	7.18409176577502 ( 6.40293090586274 - 8.06055465190472 )	7.15997137227873 ( 1543.03743336543 )	6.83879079970917 ( 6.21081215880101 )	2.77374125764313 ( 1.1074053123435 )				胰腺炎	0
Metabolism And Nutrition Disorders	Increased Appetite	292	14.9978070572869 ( 13.2844437877215 - 16.9321516295252 )	14.9458777006521 ( 3409.30382935506 )	13.5094768933891 ( 12.2055029102779 )	3.75589990738039 ( 2.08910735475795 )				食欲增加	0
Injury, Poisoning And Procedural Complications	Accidental Overdose*	260	8.66956861346963 ( 7.64534676785281 - 9.8310020756281 )	8.64423399474898 ( 1648.7914708678 )	8.16818588968677 ( 7.35257812310635 )	3.03001569910964 ( 1.36350575106876 )				意外用药过量	0
Investigations	Glycosylated Haemoglobin Increased*	253	9.04559293857963 ( 7.96185568891195 - 10.2768443447715 )	9.01973173906926 ( 1687.76846793612 )	8.50001039429864 ( 7.63915511600645 )	3.08746460546139 ( 1.42091314669004 )				糖化血红蛋白升高	0
General Disorders And Administration Site Conditions	Injection Site Reaction*	220	3.85323987306195 ( 3.3691135589373 - 4.40693293936869 )	3.84526486642907 ( 450.215418815433 )	3.7636216851829 ( 3.36368741768707 )	1.91212161734891 ( 0.245884093250108 )				注射部位反应	4.69e-96
Metabolism And Nutrition Disorders	Feeding Disorder*	205	6.82037573780789 ( 5.92578880930384 - 7.85001401532284 )	6.80521658361845 ( 965.139271223395 )	6.51678483382645 ( 5.79349422341152 )	2.70416036194893 ( 1.03764331194792 )				喂养障碍	1.97e-207
Gastrointestinal Disorders	Impaired Gastric Emptying*	181	16.6036462937653 ( 14.2219026170235 - 19.3842608596179 )	16.5677644492834 ( 2349.09554052381 )	14.8099569849538 ( 13.0102884757324 )	3.88849554525862 ( 2.22102672904893 )				胃排空障碍	0
Metabolism And Nutrition Disorders	Hypoglycaemia	179	4.69350656589477 ( 4.04266554366198 - 5.44912846392499 )	4.68510690034661 ( 501.063881062292 )	4.5570723244223 ( 4.02198764023146 )	2.18810726747961 ( 0.521710733469606 )				低血糖	6.02e-107
General Disorders And Administration Site Conditions	Injection Site Irritation*	143	15.3708713870595 ( 12.9233605028961 - 18.2819079561063 )	15.3447624478098 ( 1715.61860662162 )	13.8320035761012 ( 11.9635398522821 )	3.78993824197201 ( 2.12218615394686 )				注射部位刺激	0
Investigations	Blood Glucose Abnormal*	135	6.68092786008174 ( 5.61901100376744 - 7.94353259705125 )	6.67118417743517 ( 619.280858036039 )	6.3946909076794 ( 5.53243649079189 )	2.67687462701387 ( 1.01006109178666 )				血葡萄糖异常	2.92e-132
General Disorders And Administration Site Conditions	Injection Site Discomfort*	135	10.1377343551833 ( 8.50792171702317 - 12.0797606365638 )	10.1220617070071 ( 1029.92463909344 )	9.46386911991675 ( 8.17294616092712 )	3.24243012214001 ( 1.57518413983551 )				注射部位不适	7.16e-221
General Disorders And Administration Site Conditions	Injection Site Warmth*	116	8.84644797321706 ( 7.32892601191802 - 10.6781869015424 )	8.83488415712135 ( 754.880597031205 )	8.33688604083309 ( 7.12227466687962 )	3.0595086148028 ( 1.39222903301456 )				注射部位发热	2.52e-161
Metabolism And Nutrition Disorders	Food Craving*	106	20.4968722758123 ( 16.6991290026495 - 25.1583045453632 )	20.470615530021 ( 1696.41628819527 )	17.8246088041463 ( 15.0160542269907 )	4.15579850914355 ( 2.486690394045 )				贪食	0
General Disorders And Administration Site Conditions	Injection Site Coldness*	86	155.640498518971 ( 113.792916312566 - 212.877616324512 )	155.471535453634 ( 6014.87417319284 )	71.3920921054536 ( 54.9348585878278 )	6.15769237485496 ( 4.47613842368685 )				注射部位发凉	0
Hepatobiliary Disorders	Gallbladder Disorder	72	4.92828048604742 ( 3.89451129616992 - 6.23645605368816 )	4.92468709010033 ( 217.029469222836 )	4.78160988985364 ( 3.92666938706737 )	2.25749643182045 ( 0.590320649254845 )				胆囊病变	4.86e-45
General Disorders And Administration Site Conditions	Injection Site Paraesthesia*	70	37.8392153117521 ( 28.9952723612233 - 49.3806782558095 )	37.8064527012601 ( 1943.79192319696 )	29.5220421254138 ( 23.6269342804898 )	4.88372061514433 ( 3.20981910690741 )				注射部位感觉异常	0
Product Issues	Product Tampering*	56	35.5811112206782 ( 26.4749516825473 - 47.8193686953108 )	35.5565077112339 ( 1477.24644607361 )	28.1420846007776 ( 21.9751900811245 )	4.81465729381769 ( 3.13923534481043 )				产品篡改	5.10e-314
General Disorders And Administration Site Conditions	Injection Site Discolouration*	55	4.60929288397345 ( 3.52211057234476 - 6.03205960002118 )	4.60677082694615 ( 150.025761615184 )	4.48348158177397 ( 3.57979842053499 )	2.16461947113118 ( 0.497156455206909 )				注射部位变色	1.78e-30
General Disorders And Administration Site Conditions	Injection Site Vesicles*	52	6.81999325185526 ( 5.1600241405368 - 9.01397099869238 )	6.8161482556782 ( 245.251782714679 )	6.52673226592196 ( 5.16821144991671 )	2.70636085950281 ( 1.03806196812811 )				注射部位囊泡	8.16e-51
Investigations	Blood Glucose Fluctuation*	52	5.90938233189858 ( 4.47520218466012 - 7.80317806964227 )	5.90613893358504 ( 202.748462273683 )	5.69318465600038 ( 4.51166421036008 )	2.50923589368227 ( 0.841241434974999 )				血葡萄糖波动	1e-41
General Disorders And Administration Site Conditions	Injection Site Inflammation*	52	9.06615251295638 ( 6.84388909759495 - 12.0100019471487 )	9.06082358485736 ( 348.659848866831 )	8.53621429022334 ( 6.7465729427223 )	3.09359639354308 ( 1.42456412265275 )				注射部位炎症	6.58e-73
General Disorders And Administration Site Conditions	Injection Site Hypersensitivity*	51	13.7520991426236 ( 10.303926272282 - 18.354190997784 )	13.7438364433951 ( 545.118491204381 )	12.5267284684641 ( 9.83873744233903 )	3.64693777861391 ( 1.97636195771865 )				注射部位超敏	8.51e-115
General Disorders And Administration Site Conditions	Injection Site Induration*	48	4.93746150817927 ( 3.70080798745663 - 6.58735233694359 )	4.93506031198575 ( 145.125984702326 )	4.79131381657074 ( 3.764345122588 )	2.26042130872879 ( 0.592610473164514 )				注射部位硬结	2.45e-29
Psychiatric Disorders	Sleep Disorder Due To General Medical Condition, Insomnia Type*	48	3.7586193732387 ( 2.82077201641569 - 5.00828124735744 )	3.75693707454838 ( 94.4007069538328 )	3.67959459671184 ( 2.89395866105014 )	1.87954682456171 ( 0.212176195816507 )				一般性疾病引起的睡眠障碍，失眠型	1.79e-18
Investigations	Lipase Increased	46	6.89350405511981 ( 5.12412765595004 - 9.27385134575512 )	6.89005975088229 ( 219.994295791409 )	6.59394745739531 ( 5.14466664889379 )	2.72114239121557 ( 1.05250498086137 )				脂肪酶升高	2.72e-45
Injury, Poisoning And Procedural Complications	Wrong Patient Received Product*	44	8.62947204882378 ( 6.35974680204116 - 11.709237829646 )	8.62520706635461 ( 278.196099252152 )	8.15132414132692 ( 6.31427750637827 )	3.02703443688427 ( 1.35760206212617 )				接受产品的患者有误	1.21e-57
Skin And Subcutaneous Tissue Disorders	Sensitive Skin*	43	3.52814565866959 ( 2.60588342571921 - 4.77681068382925 )	3.5267645093452 ( 75.8017841731932 )	3.46010753149131 ( 2.68523564225067 )	1.79081687391362 ( 0.123373823074894 )				皮肤敏感	1.96e-14
Investigations	Glycosylated Haemoglobin Decreased*	38	16.0142525305179 ( 11.4325925398469 - 22.432032211185 )	16.007003876012 ( 476.107626443589 )	14.3635855841145 ( 10.8341974775404 )	3.84434402919529 ( 2.17126728280221 )				糖化血红蛋白降低	2.19e-99
Hepatobiliary Disorders	Cholecystitis	37	3.46590880181851 ( 2.50031597786786 - 4.80440229509179 )	3.4647496273087 ( 63.2013489813433 )	3.40084231391667 ( 2.58772970594814 )	1.76589211448315 ( 0.0982314832332678 )				胆囊炎	1.13e-11
Gastrointestinal Disorders	Gastrointestinal Sounds Abnormal*	37	5.27693052372605 ( 3.79841331344084 - 7.33095465248543 )	5.27492002405158 ( 123.205181063751 )	5.10842313890431 ( 3.87988264205734 )	2.35287803074061 ( 0.684340857328419 )				胃肠鸣音异常	1.79e-24
Metabolism And Nutrition Disorders	Appetite Disorder	35	3.52446172603034 ( 2.51909565774512 - 4.93106739319765 )	3.52333917285525 ( 61.5915552445616 )	3.45683550489597 ( 2.610012069515 )	1.78945195392801 ( 0.121661113217589 )				食欲障碍	2.64e-11
General Disorders And Administration Site Conditions	Injection Site Scar*	33	9.61290214438048 ( 6.74953955651245 - 13.690991342998 )	9.6092910940595 ( 237.052125284754 )	9.0174023313429 ( 6.70772762869253 )	3.1727118920799 ( 1.50161326052662 )				注射部位疤痕	1.73e-48
Metabolism And Nutrition Disorders	Fluid Intake Reduced*	33	5.3509563376949 ( 3.77753704445584 - 7.5797360531356 )	5.34913215323113 ( 112.093455862628 )	5.17745588402463 ( 3.86886119055817 )	2.37224335560754 ( 0.703348908438755 )				液体摄入下降	5.02e-22
General Disorders And Administration Site Conditions	Injection Site Indentation*	29	9.03335277468603 ( 6.19958013209993 - 13.1624175529912 )	9.03039295724904 ( 193.665609486863 )	8.50940549469821 ( 6.21018061627909 )	3.08905834227422 ( 1.41757827381871 )				注射部位凹陷	3.91e-39
Metabolism And Nutrition Disorders	Starvation*	26	25.8419281532352 ( 16.9646580430604 - 39.3644981809784 )	25.8337222056811 ( 517.902786950678 )	21.7211312671607 ( 15.2736993007828 )	4.44102733757943 ( 2.75937484846818 )				饥饿	6.83e-107
Reproductive System And Breast Disorders	Menstrual Disorder*	24	3.31694126991245 ( 2.21186150663177 - 4.97413574722518 )	3.31623479563373 ( 37.8656615083533 )	3.25868858953103 ( 2.32163751513498 )	1.70429149021535 ( 0.0357977245734857 )				月经不调	4.3e-06
Gastrointestinal Disorders	Vomiting Projectile*	22	8.09115927769085 ( 5.25958665220061 - 12.4471489464997 )	8.08917724867155 ( 128.688943038501 )	7.67438496284502 ( 5.35210606734932 )	2.94005113528963 ( 1.26752445633158 )				喷射样呕吐	4.04e-25
Investigations	Glycosylated Haemoglobin Abnormal*	21	7.32985646109398 ( 4.72240290116894 - 11.3770037975671 )	7.32816764155792 ( 108.64482259714 )	6.99087951853072 ( 4.83918278607065 )	2.80547397165235 ( 1.13324816568208 )				糖化血红蛋白异常	7.04e-21
General Disorders And Administration Site Conditions	Injection Site Laceration*	19	46.6729514990926 ( 27.633417094217 - 78.8308009179409 )	46.6619263932803 ( 624.950756325648 )	34.6122513728314 ( 22.3235555483072 )	5.11321088033124 ( 3.41341382743003 )				注射部位皮肤开裂	2.08e-127
Metabolism And Nutrition Disorders	Food Aversion	18	7.78533870983267 ( 4.83848412847619 - 12.5269603490273 )	7.7837869870938 ( 100.418839916796 )	7.40100276838631 ( 4.97104614496213 )	2.88772075600741 ( 1.21401852793432 )				食物厌恶	5.47e-19
General Disorders And Administration Site Conditions	Injection Site Hypoaesthesia*	18	9.04786316114024 ( 5.61093344913031 - 14.5900550282605 )	9.04602271473063 ( 120.450605522582 )	8.52317647334019 ( 5.71439038164771 )	3.09139120372309 ( 1.41651514179389 )				注射部位感觉减退	3.9e-23
Nervous System Disorders	Allodynia*	17	9.88030043514489 ( 6.0340261521503 - 16.1783085169321 )	9.87838244369022 ( 126.087460249176 )	9.25210650367888 ( 6.1241108428476 )	3.20978187335034 ( 1.53357636876667 )				痛觉异常	3.26e-24
Product Issues	Product After Taste*	16	5.10523512020001 ( 3.09782985231064 - 8.41344646901224 )	5.10440061680879 ( 50.8144070308788 )	4.94951757466506 ( 3.25856529612336 )	2.30728791376677 ( 0.635507027192176 )				产品余味	1.33e-08
Eye Disorders	Diabetic Retinopathy	15	5.45457304400945 ( 3.25386551109501 - 9.14369908374675 )	5.45372412270771 ( 52.3642158022657 )	5.27461993546746 ( 3.4234217271256 )	2.39906714368325 ( 0.726487509179799 )				糖尿病性视网膜病	7.11e-09
Reproductive System And Breast Disorders	Postmenopausal Haemorrhage*	15	5.66011486283035 ( 3.3751586102348 - 9.49196881097224 )	5.65922677080974 ( 55.1434073943149 )	5.465092322026 ( 3.54588443165508 )	2.45024586760881 ( 0.777426609465011 )				绝经后出血	1.9e-09
Investigations	Amylase Increased	15	3.25448503716882 ( 1.94961010634566 - 5.4327133526245 )	3.2540553932156 ( 22.8505939719881 )	3.19907843240546 ( 2.08363930577282 )	1.67765636371188 ( 0.00769310173295823 )				淀粉酶升高	0.00971234
Investigations	Pancreatic Enzymes Increased*	14	9.54220535567446 ( 5.54551064339987 - 16.4193505170227 )	9.54068596963737 ( 99.7291395039072 )	8.9574196107353 ( 5.68798594283941 )	3.16308319088212 ( 1.48508525525664 )				胰酶升高	1.66e-18
Injury, Poisoning And Procedural Complications	Counterfeit Product Administered*	14	7.50021387714395 ( 4.37617622907354 - 12.8544202194553 )	7.49905769629933 ( 74.5600322852216 )	7.14502342490559 ( 4.55224302908544 )	2.83693874119369 ( 1.16136977164408 )				给用了仿冒产品	2.28e-13
Investigations	Gastric Ph Decreased*	13	11.5126805566757 ( 6.52911675040339 - 20.3001138847563 )	11.5109442481096 ( 114.635716511201 )	10.6569300279507 ( 6.63018939340252 )	3.4137199915837 ( 1.73235946087947 )				胃 pH 值下降	2.08e-21
General Disorders And Administration Site Conditions	Thirst Decreased*	13	18.8041495299129 ( 10.5117363511947 - 33.6382142521236 )	18.801208938579 ( 191.454769351384 )	16.5544544123506 ( 10.1759054297609 )	4.04914755928784 ( 2.35937983235007 )				渴感减弱	6.18e-37
Eye Disorders	Retinopathy	12	3.63283532514936 ( 2.04690047213703 - 6.44754968758909 )	3.63243392731044 ( 22.2722073914231 )	3.56096513290382 ( 2.20341408357108 )	1.83226830965969 ( 0.160725498629955 )				视网膜病	0.0157266
Product Issues	Suspected Product Tampering*	11	11.7374380785558 ( 6.33262364860097 - 21.7551934699874 )	11.7359374837284 ( 99.0988535499719 )	10.848002804623 ( 6.47311858218064 )	3.43935755146607 ( 1.75490135758251 )				疑似产品篡改	5.73e-18
Ear And Labyrinth Disorders	Motion Sickness*	10	4.36828752462414 ( 2.32614405268714 - 8.20324772051135 )	4.36785958820886 ( 25.1256779660757 )	4.2585134976826 ( 2.51341953900606 )	2.09034992252243 ( 0.416371030332759 )				晕动病	0.00503064
Blood And Lymphatic System Disorders	Lymph Node Pain*	10	4.55157764725744 ( 2.42270771511699 - 8.5511178049859 )	4.55112642407776 ( 26.7731913727736 )	4.43115593677784 ( 2.61437624714799 )	2.14768309758838 ( 0.473379075596203 )				淋巴结疼痛	0.00233126
Neoplasms Benign, Malignant And Unspecified (Incl Cysts And Polyps)	Papillary Thyroid Cancer	10	5.18627750750492 ( 2.75645299744116 - 9.75800218970561 )	5.18574564655873 ( 32.4921650668192 )	5.02537225013885 ( 2.96128526959707 )	2.32923046664744 ( 0.653808517640192 )				甲状腺乳头状癌	0.000163039
Injury, Poisoning And Procedural Complications	Intercepted Product Selection Error*	9	13.4664822643887 ( 6.77929431069024 - 26.750003210678 )	13.4650567995128 ( 94.1184792623665 )	12.2964577245585 ( 6.92428257357928 )	3.62017086905112 ( 1.92869459537005 )				被截获的产品选择错误	1.42e-16
General Disorders And Administration Site Conditions	Early Satiety*	9	5.44915962475581 ( 2.79702668378181 - 10.6160376617934 )	5.44865089096566 ( 31.3769006945958 )	5.26991045338222 ( 3.01618046388632 )	2.39777844771467 ( 0.720797758044239 )				早饱	0.000326011
Injury, Poisoning And Procedural Complications	Intercepted Product Dispensing Error*	9	4.12521629823413 ( 2.1243729768095 - 8.01055638204084 )	4.12485894914654 ( 20.651770509769 )	4.02887352067446 ( 2.31218906778093 )	2.01037651535003 ( 0.335987074327606 )				被截获的产品配发错误	0.0461753
Injury, Poisoning And Procedural Complications	Incorrect Product Formulation Administered*	8	6.42831546784856 ( 3.16074946898363 - 13.0738738263457 )	6.42776373968514 ( 34.941793845269 )	6.17233956369996 ( 3.40783498206619 )	2.62581743219226 ( 0.945356429475688 )				所用产品配方有误	8.07e-05
Investigations	Blood Insulin Increased*	8	11.1977862321543 ( 5.43863040629901 - 23.0555134534971 )	11.1967497400967 ( 68.4049232945288 )	10.3890863943465 ( 5.67729800368023 )	3.37699688557817 ( 1.68676476073328 )				血胰岛素升高	2.47e-11
General Disorders And Administration Site Conditions	Injection Site Scab*	8	9.38191252165484 ( 4.57793231893691 - 19.2270825411469 )	9.38106059305399 ( 55.8749349256816 )	8.81762794814279 ( 4.83734231985814 )	3.14039060502202 ( 1.45378417590242 )				注射部位结痂	6.66e-09
Skin And Subcutaneous Tissue Disorders	Skin Sensitisation*	7	6.41692900372644 ( 3.00433761564939 - 13.7058423874792 )	6.41644725422795 ( 30.5028762038345 )	6.16198328926422 ( 3.26550799803161 )	2.62339476992541 ( 0.940906911136818 )				皮肤敏感化	0.000785572
Neoplasms Benign, Malignant And Unspecified (Incl Cysts And Polyps)	Medullary Thyroid Cancer	7	17.1926761200875 ( 7.81650248193711 - 37.8159046009761 )	17.1912360396296 ( 94.2927035835495 )	15.3022585016728 ( 7.91252872933431 )	3.93567269477905 ( 2.22928889900278 )				甲状腺髓样癌	5.41e-16
Metabolism And Nutrition Disorders	Starvation Ketoacidosis*	7	45.5607384724852 ( 19.2646904776285 - 107.750544581483 )	45.5567755050184 ( 225.964356122762 )	34.0050188926062 ( 16.5480780901831 )	5.0876757882241 ( 3.33479216143519 )				饥饿性酮症酸中毒	7.93e-41
Investigations	Cortisol Increased*	6	5.61886500151373 ( 2.48145630980687 - 12.7230303352361 )	5.61851290914924 ( 21.8367040841205 )	5.42740203014996 ( 2.73904858958478 )	2.44026177903619 ( 0.757322078115557 )				皮质醇增加	0.0489042
Nervous System Disorders	Hypoglycaemic Unconsciousness	6	6.79151360739634 ( 2.98879022587019 - 15.4325508294984 )	6.79107212497169 ( 28.1610222324076 )	6.50391152373342 ( 3.2726748103559 )	2.70130763177653 ( 1.01503841177552 )				低血糖性无意识	0.00308607
Investigations	Body Mass Index Decreased*	5	7.65702380818918 ( 3.10696162453648 - 18.8705303394028 )	7.65660092521318 ( 27.3287166123512 )	7.28678976270134 ( 3.42584009284015 )	2.86528336688765 ( 1.17213508682231 )				体重指数降低	0.00683738
General Disorders And Administration Site Conditions	Injection Site Thrombosis*	5	14.7920370081605 ( 5.86533851700097 - 37.3046428976904 )	14.7911608782527 ( 57.7335218025844 )	13.3838995641453 ( 6.17215947032474 )	3.74242661910212 ( 2.02726714932857 )				注射部位血栓形成	2.2e-08
Skin And Subcutaneous Tissue Disorders	Skin Laxity*	5	6.7796492175423 ( 2.75887381665165 - 16.6602920494227 )	6.77928206919917 ( 23.4146780891247 )	6.49317899646654 ( 3.06008205655399 )	2.69892498046553 ( 1.00869285562065 )				皮肤松懈	0.0356187
Injury, Poisoning And Procedural Complications	Foreign Body*	5	9.57129564232783 ( 3.85954279040912 - 23.735894443376 )	9.57075115651647 ( 35.7479280569191 )	8.98371340607014 ( 4.20163718442288 )	3.16731190433731 ( 1.46796825638319 )				异物	0.000201177
Investigations	Blood Calcitonin Increased*	4	37.1910437033299 ( 12.2414812910542 - 112.990715654142 )	37.1892044938926 ( 109.561372413917 )	29.1471590508053 ( 11.5022920850074 )	4.86528336688765 ( 3.07267477434939 )				血降钙素升高	1.45e-16
Metabolism And Nutrition Disorders	Lack Of Satiety*	4	15.3139292766379 ( 5.43410358894011 - 43.15641504648 )	15.3132018504264 ( 47.8811414325068 )	13.8065490240657 ( 5.80215149457163 )	3.78728085488638 ( 2.05848466224517 )				饱腹感缺乏	3.84e-06
General Disorders And Administration Site Conditions	Injection Site Dermatitis*	4	21.6947543177564 ( 7.52722374822685 - 62.5280157267386 )	21.6937026214373 ( 67.6794942381317 )	18.7374593898034 ( 7.7276439875292 )	4.22785344627236 ( 2.4778968881379 )				注射部位皮炎	1.67e-09
General Disorders And Administration Site Conditions	Injection Site Macule*	3	15.0192515375917 ( 4.54579460802842 - 49.6234291692486 )	15.0187171994566 ( 35.1950457961651 )	13.5685050753749 ( 4.99153931851459 )	3.76218987392355 ( 2.01496967078242 )				注射部位斑疹	0.00205559
Injury, Poisoning And Procedural Complications	Hypobarism*	3	13.4655319182494 ( 4.1017544998958 - 44.2056075871921 )	13.4650567995128 ( 31.3726319312217 )	12.2964577245585 ( 4.5479168253276 )	3.62017086905112 ( 1.8801853203195 )				低气压病	0.00815938
Neoplasms Benign, Malignant And Unspecified (Incl Cysts And Polyps)	Follicular Thyroid Cancer	3	16.2708590087286 ( 4.89936328159789 - 54.0357670304417 )	16.270276966078 ( 38.2180699120231 )	14.5735795254027 ( 5.33827373212442 )	3.86528336688765 ( 2.11239974009874 )				甲状腺滤泡癌	0.000693326
